# Supplementary material for: Breaking diagnostic and therapeutic barriers in intravascular large B-cell lymphoma: A 13-year real-world study from China
Source: Orphanet J Rare Dis. 2026 Feb 11;21:98. doi: 10.1186/s13023-026-04226-4 (PMC12997734; doi:10.1186/s13023-026-04226-4)
Supplement: Supplementary file 2 — Supplementary Material 2 [file 13023_2026_4226_MOESM2_ESM.xlsx]

## Sheet: Sheet1
Supplementary Table 4. Somatic Variant Profile of IVLBCL Patients with ctDNA Data
Patient ID	Gene	Variant type	Variant description	Variant Allele Frequency (VAF)
P01	MYD88	SNV	p.L265P	0.382
P01	CD79b	SNV	p.N385S	0.315
P02	CD274	SV	Structural Variant	N/A
P02	INPP5D	SNV	p.N385S	0.3043
P02	CDKN2B	CNV	Copy Number Alteration	N/A
P02	PIM1	SNV	p.V187M	0.2851
P03	CARD11	SNV	p.D230N	0.012
P03	TNFAIP3	CNV	Copy Number Alteration	N/A
P03	CD274	CNV	Copy Number Alteration	N/A
P03	CD79b	SNV	p.Y196N	0.461
P03	CDKN2B	CNV	Copy Number Alteration	N/A
P03	CREBBP	SNV	p.G1920Lfs*57	0.364
P03	EP300	SNV	p.Y475*	0.036
P03	JAK2	CNV	Copy Number Alteration	N/A
P03	PIM1	SNV	p.L164F	0.013
P04	TNFAIP3	SNV	p.Y111*	0.49
P04	CD724	CNV	Copy Number Alteration	N/A
P04	CDKN2B	CNV	Copy Number Alteration	N/A
P04	EP300	CNV	Copy Number Alteration	N/A
P04	JAK2	CNV	Copy Number Alteration	N/A
P04	PDGFRB	SNV	p.E906G	0.006
P05	IRF4	SNV	p.L40V	0.749
P05	MYD88	SNV	p.L265P	0.653
P05	CD274	CNV	Copy Number Alteration	N/A
P05	PDCD1LG2	CNV	Copy Number Alteration	N/A
P05	CCND2	SNV	p.E65D	0.144
P05	JAK2	CNV	Copy Number Alteration	N/A
P05	PIM1	SNV	p.E32Q	0.301
P05	CDKN2A	SNV	p.A60E	0.708
P06	MYD88	SNV	p.L265P	0.047
P06	TNFAIP3	CNV	Copy Number Alteration	N/A
P06	CD274	CNV	Copy Number Alteration	N/A
P06	PDCD1LG2	CNV	Copy Number Alteration	N/A
P06	CD79B	SNV	p.Y196H	0.399
P06	CDKN2B	CNV	Copy Number Alteration	N/A
P06	CREBBP	CNV	Copy Number Alteration	N/A
P06	JAK2	CNV	Copy Number Alteration	N/A
P06	PIM1	SNV	p.L106V	0.328
P06	SOCS1	CNV	Copy Number Alteration	N/A
P06	CDKN2A	CNV	Copy Number Alteration	N/A
P06	TP53	CNV	Copy Number Alteration	N/A
P07	BIRC3	CNV	Copy Number Alteration	N/A
P07	MYD88	SNV	p.L265P	0.746
P07	TNFAIP3	CNV	Copy Number Alteration	N/A
P07	PTEN	SNV	p.S10N	0.005
P07	PIM1	SNV	p.K5L	0.361
P07	SOCS1	CNV	Copy Number Alteration	N/A
P07	STAT5B	SNV	p.P783L	0.373
P07	CDKN2A	CNV	Copy Number Alteration	N/A
P08	BIRC3	SNV	c.1622-1G>C	0.008
P08	CARD11	SNV	p.R223Q	0.411
P08	IRF4	SNV	Q60H	0.726
P08	MYD88	SNV	p.L265P	0.619
P08	CD58	SNV	p.L118Mfs*11	0.708
P08	EP300	SNV	p.R1410G	0.419
P08	PIM1	SNV	p.V86M	0.762
P10	BCL10	SNV	c.423_*380del	0.069
P10	TNFAIP3	SNV	p.Q187Sfs*29	0.586
P10	CD79B	SNV	c.550-1G>A	0.336
P10	CDKN2B	CNV	Copy Number Alteration	N/A
P10	CCND3	SNV	p.P284H	0.828
P10	EP300	SNV	p.R580Q	0.003
P10	CDKN2A	CNV	Copy Number Alteration	N/A
P11	CARD11	CNV	Copy Number Alteration	N/A
P11	IRF4	SNV	p.L70V	0.306
P11	MYD88	SNV	p.L265P	0.478
P11	TNFAIP3	CNV	Copy Number Alteration	N/A
P11	CD79B	SNV	p.Y196C	0.582
P11	CDKN2B	CNV	Copy Number Alteration	N/A
P11	CDKN2A	CNV	Copy Number Alteration	N/A
P12	MALT1	CNV	Copy Number Alteration	N/A
P12	MYD88	SNV	p.L265P	0.964
P12	CD274	SV	Structural Variant	N/A
P12	CDKN2B	CNV	Copy Number Alteration	N/A
P12	PIM1	SNV	p.E121K	0.38
P12	CDKN2A	CNV	Copy Number Alteration	N/A
P13	BCL2	SNV	p.A4V	0.007
P13	CARD11	SNV	p.K215N	0.052
P13	CDKN2B	CNV	Copy Number Alteration	N/A
P13	CREBBP	SNV	p.Y1450C	0.333
P13	JAK1	SNV	p.S304L	0.321
P13	PIM1	SNV	p.E79D	0.329
P13	CDKN2A	CNV	Copy Number Alteration	N/A
P14	IRF4	SNV	p.L24F	0.0073
P14	MYD88	SNV	p.L265P	0.743
P14	PTPN6	SNV	p.Y412*	0.323
P14	CCND2	SNV	p.E35K	0.33
P14	PIM1	SNV	p.L275F	0.449
P14	STAT3	SNV	p.L413P	0.037
P15	BCL2	SNV	p.A2T	0.008
P15	IRF4	SNV	p.S18R	0.019
P15	MYD88	SNV	p.L265P	0.466
P15	TNFAIP3	CNV	Copy Number Alteration	N/A
P15	ALK	SNV	p.A1099V	0.496
P15	CD58	SNV	p.R215Tfs*10	0.41
P15	PDCD1LG2	CNV	Copy Number Alteration	N/A
P15	PTEN	SNV	p.N323Pfs*11	0.08
P15	CD79B	SNV	p.H225Y	0.488
P15	CDKN2B	CNV	Copy Number Alteration	N/A
P15	CCND2	CNV	Copy Number Alteration	N/A
P15	PIM1	SNV	p.E79D	0.869
P15	CDKN2A	CNV	Copy Number Alteration	N/A
P16	MYD88	SNV	p.L265P	0.401
P16	CD79B	SNV	p.Y196_E197delinsCQ	0.268
P16	CREBBP	SNV	p.M1095Ifs*33	0.196
P16	PIM1	SNV	p.P125S	0.316
P17	MYD88	SNV	p.P258L	0.586
P17	STAG2	SNV	p.I913F	0.454
P17	EP300	SNV	p.Y1467N	0.02
P17	PIM1	SNV	p.H159Y	0.011
P17	SOCS1	SNV	p.S116N	0.281
P17	CDKN2A	SV	Structural Variant	N/A
NOTE: This table focuses on key genes relevant to IVLBCL pathogenesis (including those presented in the heatmap). For a subset of the reported SVs and CNVs, the original clinical NGS reports did not specify the exact subtype
